# Supplementary material for: Dihydrohomoplantagin and Homoplantaginin, Major Flavonoid Glycosides from Salvia plebeia R. Br. Inhibit oxLDL-Induced Endothelial Cell Injury and Restrict Atherosclerosis via Activating Nrf2 Anti-Oxidation Signal Pathway
Source: Molecules. 2022 Mar 19;27(6):1990. doi: 10.3390/molecules27061990 (PMC8951125; doi:10.3390/molecules27061990)
Supplement: Supplementary file 1 [file molecules-27-01990-s001.zip]

Archive with 1 entries (1 files):
- molecules-1617001-supplementary.pdf
